# Supplementary material for: Encapsulation of Monascus Pigments Using Enzyme-Modified Yeast Protein–Polysaccharide Complex Pickering Emulsions to Increase Its Stability During Storage
Source: Foods. 2025 Apr 15;14(8):1366. doi: 10.3390/foods14081366 (PMC12027061; doi:10.3390/foods14081366)
Supplement: Supplementary file 1 [file foods-14-01366-s001.zip]

Archive with 1 entries (1 files):
- foods-3519256-supplementary.pdf
